# Supplementary material for: Antibody Response to HERV-K and HERV-W Envelope Epitopes in Patients with Myasthenia Gravis
Source: Int J Mol Sci. 2023 Dec 28;25(1):446. doi: 10.3390/ijms25010446 (PMC10778599; doi:10.3390/ijms25010446)
Supplement: Supplementary file 1 [file ijms-25-00446-s001.zip]

Archive with 1 entries (1 files):
- ijms-2764287-supplementary.pdf
